# Supplementary material for: Living on the edge: reconstructing the genetic history of the Finnish wolf population
Source: BMC Evol Biol. 2014 Mar 28;14:64. doi: 10.1186/1471-2148-14-64 (PMC4033686; doi:10.1186/1471-2148-14-64)
Supplement: Additional file 10: Table S5 — Data set. [file 1471-2148-14-64-S10.xlsx]

## Sheet: Sheet1
Supporting table for article "Living on the edge: Reconstructing the genetic history of the Finnish wolf population" by Jansson et al.
Microsatellite genotypes and mtDNA haplotypes for samples used in this study. ? denotes missing data. Samples marked with a star (*) produced only reliable mtDNA haplotype.
NA = not available
Detected eight mtDNA haplotypes have been deposited into the GenBank (accession numbers: KF723519-KF723526)
		Locus																														Haplotype
Sample_colletion time	Source museum	C20_253		C2001		C2088		C2096		C09_173		CXX_225		CPH2		CPH4		CPH8		CPH12		REN169018		AHT137		AHTH130		INRA21		AHTk211
Historical Finnish wolves
ow39_19thC	Kuopio	104	110	138	146	114	126	094	098	107	107	161	163	094	094	146	147	196	210	195	195	164	168	141	145	115	129	093	097	088	090	OW35
ow102_19thC*	Helsinki																															OW102
ow104_1854	Helsinki	110	112	138	142	090	090	094	102	105	107	161	163	092	102	134	138	?	?	?	?	?	?	145	145	111	117	095	095	088	090	OW104
ow106_1878*	Helsinki																															OW104
ow107_1880	Helsinki	102	?	146	146	114	114	098	098	103	107	159	161	092	096	134	142	?	?	195	195	162	164	145	151	123	123	091	097	086	088	?
ow40_1902	Kuopio	096	112	146	146	114	126	098	098	107	107	159	165	092	100	134	146	204	214	195	195	162	166	143	143	123	127	093	095	084	090	OW40
ow74_1904	Helsinki	104	104	146	146	090	106	098	102	107	109	161	163	106	106	134	134	206	210	191	195	158	166	131	141	115	125	091	101	090	090	OW40
ow63_1905*	Helsinki																															OW63
ow35_1906*	Kuopio																															OW35
ow65_1907	Helsinki	096	110	142	146	118	126	098	098	105	109	161	163	100	102	138	147	210	214	195	199	160	162	143	147	123	123	091	093	086	092	OW40
ow72_1907*	Helsinki																															OW40
ow78_1907	Helsinki	104	104	146	154	106	126	098	102	107	109	161	?	106	106	142	142	210	210	195	195	166	?	131	131	115	125	091	091	090	092	OW40
ow80_1907*	Helsinki																															OW40
ow85_1908	Helsinki	102	102	142	154	126	126	094	094	103	105	163	165	092	092	138	138	196	204	197	?	166	?	?	?	115	123	091	101	090	094	OW40
ow86_1909*	Helsinki																															OW40
ow87_1909	Helsinki	104	104	146	146	106	106	098	102	103	107	163	165	106	106	142	142	212	?	195	195	164	166	131	141	125	125	091	091	090	094	OW40
ow91_1909	Helsinki	104	106	138	146	090	114	102	102	107	109	165	165	094	106	142	142	206	206	195	195	166	?	143	143	125	125	091	091	090	092	OW40
ow81_1912	Helsinki	102	104	146	146	090	090	098	102	105	107	165	165	092	106	142	142	206	210	195	195	164	166	131	141	125	125	091	091	090	090	OW40
ow76_1914	Helsinki	104	104	146	146	090	114	098	102	107	109	161	161	094	106	134	142	206	210	191	195	166	166	131	141	115	125	091	101	090	090	OW40
ow93_1918*	Helsinki																															OW40
ow95_1934	Helsinki	104	106	130	130	122	122	098	102	103	111	161	163	092	094	140	140	206	210	195	199	158	158	129	143	115	123	097	099	090	092	OW63
ow36_1937	Kuopio	102	104	146	150	118	118	094	098	105	109	163	165	092	096	140	142	206	206	193	203	156	164	131	143	119	131	091	093	084	090	OW36
ow101_1943	Helsinki	096	110	146	146	126	126	090	098	107	109	161	163	100	100	146	147	196	206	193	197	164	168	143	145	123	125	091	099	090	092	OW63
ow97_1946	Helsinki	104	110	146	?	118	122	090	090	107	107	161	161	096	100	140	146	210	?	197	203	158	158	137	137	115	123	095	097	092	094	?
ow17_1954	Oulu	102	110	146	?	090	?	102	102	103	107	165	?	096	110	134	142	210	?	?	?	164	164	143	149	125	?	091	095	090	?	OW17
ow98_1958*	Helsinki																															OW63
ow99_1958	Helsinki	110	110	138	138	114	122	090	098	107	109	161	163	092	094	146	146	210	210	195	197	160	166	137	143	123	125	091	101	088	094	OW63
ow11_1962*	Oulu																															OW63
ow18_1962*	Oulu																															OW104
ow19_1963	Oulu	102	110	146	154	122	122	094	098	107	111	163	165	094	098	140	147	208	?	195	197	162	168	135	143	115	123	093	095	090	090	OW63
ow23_1963	Oulu	110	110	142	146	118	126	098	098	107	107	161	163	094	100	140	146	210	?	195	197	160	164	143	143	115	123	091	101	088	092	OW63
ow22_1964	Oulu	110	110	130	146	118	122	094	098	105	107	161	163	094	094	146	146	?	?	195	?	?	?	129	135	123	125	091	091	086	094	?
ow25_1972	Oulu	104	110	146	150	114	126	094	102	105	107	163	167	098	098	140	146	208	210	195	?	158	158	129	145	115	123	097	097	086	090	OW63
ow6_1975*	Oulu																															OW63
ow12_1975*	Oulu																															OW63
ow26_1975	Oulu	102	110	146	150	114	114	094	094	105	111	163	163	092	094	140	146	206	210	195	195	162	164	143	143	123	123	091	093	088	094	OW63
ow37_1975	Kuopio	102	106	138	146	118	126	094	102	107	111	161	165	098	104	140	146	206	212	195	195	164	170	147	149	119	123	091	095	090	090	OW37
ow2_1976	Oulu	102	110	138	146	126	126	094	098	105	107	163	?	096	098	142	146	206	206	195	195	?	?	?	?	125	131	095	097	094	?	OW40
ow3_1976	Oulu	110	?	146	150	114	122	098	102	107	?	163	167	096	098	140	146	206	206	195	195	158	162	129	143	123	123	091	091	088	094	OW63
ow4_1976	Oulu	110	110	146	150	114	126	094	098	107	?	163	163	092	098	140	146	210	?	195	195	158	?	129	143	123	123	097	?	086	094	OW63
ow9_1976*	Oulu																															OW63
ow16_1976*	Oulu																															OW63
ow38_1976	Kuopio	106	110	138	150	122	122	098	098	107	107	161	163	098	098	146	146	208	210	197	203	160	160	143	147	123	125	095	097	090	094	OW63
ow10_1977	Oulu	106	106	138	138	114	122	094	098	105	107	163	165	098	098	142	146	210	?	195	195	160	162	143	145	115	123	095	097	090	094	OW40
ow15_1977*	Oulu																															OW63
ow34_1977	Oulu	102	102	146	146	118	122	098	102	105	113	163	167	096	098	146	147	208	210	195	205	164	164	129	143	123	123	097	097	086	090	OW63
ex4_1977	Oulu	102	110	150	150	118	134	102	106	105	107	163	165	096	098	142	146	210	210	195	197	160	166	129	147	123	125	095	095	090	092	OW40
ex7_1977	Oulu	102	102	150	150	114	126	094	098	105	107	161	167	098	098	142	146	210	210	195	197	164	166	131	145	115	115	097	097	086	090	OW63
ex10_1977	Oulu	110	114	138	150	?	?	094	098	105	105	163	165	094	098	?	?	208	210	195	195	166	?	143	145	125	131	095	097	?	?	OW40
ow1_1978	Oulu	106	114	154	154	118	134	094	102	105	107	163	165	092	098	142	147	206	210	195	195	160	166	129	143	115	129	095	097	090	094	OW40
ow5_1978	Oulu	110	114	146	150	118	126	094	094	105	107	163	163	092	094	146	146	210	210	195	197	158	166	143	147	115	121	095	097	090	094	OW63
ow14_1978	Oulu	110	110	146	150	118	126	094	106	105	107	163	163	092	096	144	146	208	208	195	199	160	160	145	147	123	125	091	095	090	090	OW40
ow13_1979	Oulu	102	110	138	150	122	126	098	102	105	?	161	163	092	098	146	147	206	210	195	203	158	160	129	147	121	123	097	099	090	090	OW63
ex5_1979	Oulu	114	114	150	154	118	134	090	094	105	107	163	165	092	094	140	147	208	208	195	195	166	166	137	145	123	129	095	097	090	090	OW40
ex8_1979	Oulu	106	110	138	150	118	122	094	098	105	107	163	165	094	098	142	146	210	?	195	195	160	166	143	145	123	131	095	097	090	094	OW40
ex11_1979	Oulu	102	102	146	146	118	126	094	106	107	107	163	163	096	098	142	144	206	208	195	199	160	160	145	147	121	121	095	101	090	094	OW40
ow8_1982*	Oulu																															OW40
ow7_1983	Oulu	102	102	146	146	122	126	094	102	109	111	163	163	092	094	146	146	210	?	195	195	166	?	129	143	115	123	091	091	088	094	OW63
ow32_1983*	Oulu																															OW63
ow60_1984	Helsinki	096	114	146	154	118	126	094	094	105	105	163	163	092	096	138	146	206	210	195	195	154	160	143	145	127	131	097	097	088	094	OW63
ow61_1984	Helsinki	110	114	146	150	118	134	090	094	105	105	163	165	096	098	146	147	208	210	195	195	158	166	131	137	125	131	097	097	090	090	OW40
ow71_1985	Helsinki	102	106	154	?	122	126	098	098	105	107	?	?	098	098	140	140	?	?	193	199	160	160	147	?	?	?	091	095	094	094	OW104
ow28_1986	Oulu	102	106	146	150	106	126	094	094	107	111	161	163	092	098	146	146	206	210	195	197	168	168	131	143	117	125	091	093	090	090	OW63
ow29_1986	Oulu	102	106	146	154	106	122	094	098	111	115	161	163	092	098	142	146	206	?	195	195	160	168	131	131	123	125	091	097	090	094	?
ow31_1986	Oulu	102	102	146	146	122	126	094	098	107	115	161	161	098	098	142	146	206	210	195	195	160	168	131	131	125	125	093	097	090	094	OW63
ow27_1987	Oulu	102	110	146	154	106	126	094	098	107	115	161	163	092	098	142	146	208	210	?	?	160	168	131	143	125	125	091	097	090	090	OW63
ow49_1987*	Helsinki																															OW63
ow24_1988*	Oulu																															OW63
ow30_1988	Oulu	106	106	138	?	118	126	102	106	105	111	161	?	092	096	142	146	?	?	197	?	160	?	129	147	115	123	091	091	090	090	OW104
ow45_1989	Helsinki	110	114	134	154	114	118	094	102	105	109	161	161	092	098	140	147	?	?	195	195	160	164	141	145	125	125	091	101	090	090	OW63
ow50_1989	Helsinki	102	104	146	146	118	122	098	102	105	115	161	163	098	104	140	142	212	212	195	195	164	170	135	135	125	125	097	101	088	090	OW63
ow57_1989*	Helsinki																															OW63
ow54_1990*	Helsinki																															OW63
ow55_1990	Helsinki	106	106	146	146	114	114	098	102	107	107	165	165	110	110	140	140	210	?	195	?	166	166	143	147	125	125	091	091	090	094	OW40
ow56_1990*	Helsinki																															OW63
ow58_1990	Helsinki	102	104	146	146	122	126	098	102	105	115	163	165	098	104	142	146	?	?	195	195	160	160	135	135	123	123	097	101	090	090	OW63
ow44_1991*	Helsinki																															OW63
ow51_1991*	Helsinki																															OW63
ow52_1991	Helsinki	102	104	146	154	114	114	090	090	105	105	161	161	092	096	140	147	210	?	195	195	164	170	137	137	115	129	?	?	090	094	OW104
ow53_1991	Helsinki	102	104	146	146	118	122	094	102	105	115	163	165	094	098	140	142	212	212	195	195	160	170	129	133	125	125	097	099	090	090	OW63
ow62_1991	Helsinki	110	110	146	150	118	126	094	094	107	109	165	167	096	098	142	147	210	210	195	195	160	164	131	145	117	125	097	101	090	090	OW63
ow42_1992	Helsinki	102	102	146	146	118	122	102	102	105	115	161	163	094	098	140	142	212	212	197	197	160	164	129	135	123	125	097	097	088	090	OW63
ow43_1992*	Helsinki																															OW63
ow47_1993	Helsinki	110	114	138	154	114	126	094	094	103	107	165	165	096	096	138	140	210	210	195	195	160	160	137	145	125	125	097	099	090	094	OW104
ow48_1993*	Helsinki																															OW63
Modern Finnish reference
year=estimated year of birth
CL172_2006		102	114	146	146	122	126	098	102	105	105	161	165	098	098	142	146	210	210	195	197	160	166	129	143	123	123	095	097	090	094	NA
CL192_2007		102	114	138	138	122	122	090	098	107	113	161	163	092	100	146	146	210	210	207	207	160	168	137	145	123	?	095	097	090	094	NA
CL84_1998		102	104	138	146	114	118	098	102	105	107	161	161	092	098	140	146	208	210	195	195	164	168	131	143	123	129	091	099	094	094	NA
CL148_2005		110	114	146	146	126	126	094	094	105	105	161	165	098	098	138	138	210	210	195	197	160	166	131	143	123	123	091	101	090	094	NA
CL227_2009		106	110	138	146	106	126	090	098	105	115	163	163	092	096	146	147	206	208	195	195	154	160	137	141	115	125	099	101	090	090	NA
CL232_2007		102	114	146	146	114	122	094	098	105	109	165	165	098	098	142	142	204	208	195	197	160	160	131	147	115	117	095	097	090	094	NA
CL269_2009		?	?	138	146	126	126	094	098	105	105	161	163	092	098	138	146	204	210	?	?	160	166	143	145	123	123	101	101	090	090	NA
CL171_2006		102	110	146	154	106	134	098	106	105	107	161	163	092	098	140	142	208	210	195	195	160	160	135	143	125	?	097	097	092	094	NA
CLK3_2002		102	114	138	146	?	?	094	094	105	107	161	163	092	100	146	146	210	?	199	207	?	?	?	?	?	?	097	097	090	094	NA
CL49_2001		102	106	138	146	106	122	098	098	105	107	161	165	092	092	146	146	210	212	207	207	158	170	143	143	115	125	095	099	090	090	NA
CL152_2005		104	106	146	146	114	118	094	098	107	109	161	165	092	096	138	147	196	210	191	197	158	164	?	?	131	131	091	097	086	090	NA
CL105_1997		114	114	146	146	122	122	098	?	105	107	163	163	096	098	140	146	206	210	195	197	164	166	143	145	115	123	097	097	094	094	NA
CL72_1997		102	106	138	146	126	126	094	094	107	109	163	165	092	096	146	146	210	210	195	195	164	170	129	143	115	123	097	099	090	090	NA
CL35_2004		106	106	150	154	126	126	094	094	103	105	161	165	098	?	140	147	212	212	195	197	160	168	131	145	123	123	091	095	090	094	NA
CL231_2007		110	110	146	146	122	134	094	106	105	107	163	165	092	094	138	140	212	212	195	205	160	168	145	147	115	115	095	101	090	090	NA
CL257_2008		114	114	150	154	126	130	090	098	105	105	161	161	098	104	140	142	204	210	195	195	164	166	137	143	123	127	099	101	090	090	NA
CL204_2007		102	110	138	146	106	122	098	098	105	107	161	163	092	096	146	147	210	?	195	207	164	168	131	145	?	?	091	095	090	094	NA
CL3_1999		102	110	138	150	114	126	090	098	103	105	161	165	096	096	142	142	208	210	195	205	160	166	137	149	?	?	095	097	090	094	NA
CLK35_2002		102	114	138	146	122	126	094	098	105	113	161	163	096	098	138	146	210	210	197	197	166	?	?	?	123	129	097	101	090	090	NA
CL94_1997		102	114	138	146	122	126	094	098	103	105	163	163	096	096	138	146	210	210	195	207	160	164	131	143	123	129	095	097	090	092	NA
CL17_2002		102	114	138	138	122	126	094	?	107	113	161	163	092	100	146	146	206	210	207	207	160	164	141	145	115	129	095	099	090	094	NA
CL15_2002		104	106	146	150	126	126	094	102	105	105	161	163	092	100	140	146	210	210	197	207	158	160	131	141	115	115	097	097	086	086	NA
CL220_2009		114	114	150	154	122	126	090	094	105	111	163	165	096	098	146	146	206	210	195	195	160	164	137	145	123	125	097	099	088	090	NA
CL51_2001		102	112	138	146	122	126	098	102	105	105	161	163	098	098	138	140	204	210	197	197	160	160	147	149	123	123	095	097	088	090	NA
CL164_2006		110	114	138	146	106	122	094	098	113	115	161	163	092	096	146	147	206	210	195	207	158	168	131	145	?	?	095	101	090	094	NA
CL54_2001		102	110	146	146	122	126	098	098	105	105	161	163	092	098	140	147	208	210	195	197	160	164	147	149	?	?	097	097	090	090	NA
CL142_2005		104	114	138	154	126	126	090	098	103	105	161	161	098	098	142	146	206	210	195	195	164	164	137	143	121	123	097	101	090	090	NA
CL126_2004		114	114	138	146	122	126	098	098	103	105	161	163	098	100	138	146	206	210	195	197	166	168	143	143	125	?	097	101	090	094	NA
CL79_1999		102	110	138	150	126	126	094	098	105	107	161	165	096	098	142	147	210	210	195	197	160	164	143	147	123	125	095	095	?	?	NA
CL153_2005		102	102	146	146	122	122	094	094	107	113	161	165	098	098	142	146	204	210	195	197	160	166	?	?	117	123	099	101	088	090	NA
Modern Karelian reference
V1_1998		102	110	?	?	?	?	094	098	105	?	165	?	094	096	142	146	204	204	195	205	?	?	?	?	?	?	?	?	?	?	NA
V2_1997		104	106	146	146	114	126	094	098	111	111	161	165	092	096	146	147	204	208	193	195	164	164	147	149	115	125	091	099	090	090	NA
V3_1998		110	110	150	150	126	130	094	094	111	115	161	165	092	098	140	146	?	?	?	?	?	?	?	?	131	?	099	099	088	090	NA
V4_1999		102	110	134	134	122	126	090	094	105	115	163	163	100	100	142	142	210	210	195	197	?	?	?	?	?	?	?	?	?	?	NA
V5_1999		106	110	150	150	126	134	094	102	105	105	163	163	?	?	138	140	206	210	195	195	160	164	131	131	115	121	093	097	086	090	NA
V7_1999		102	110	150	150	122	122	?	?	107	111	161	161	098	?	146	146	208	212	195	199	?	?	?	?	?	?	?	?	?	?	NA
V8_1995		102	102	142	150	114	118	?	?	105	107	163	163	092	096	147	?	198	210	195	195	?	?	137	143	?	?	097	099	?	?	NA
V9_1996		102	106	142	150	114	122	094	098	105	105	163	163	092	096	140	146	198	210	195	195	?	?	?	?	?	?	?	?	?	?	NA
V10_1999		106	106	146	150	122	122	098	098	105	109	161	163	098	098	146	146	208	210	195	205	?	?	?	?	?	?	097	097	090	090	NA
V11_1999		106	110	146	150	118	122	094	098	105	109	161	161	098	098	142	146	206	210	195	205	160	164	131	137	125	125	097	097	090	090	NA
V12_1999		110	114	134	154	114	122	094	098	?	?	161	161	?	?	?	?	?	?	?	?	?	?	?	?	?	?	?	?	?	?	NA
V13_1999		104	114	154	154	126	130	090	094	105	105	161	161	?	?	138	140	206	206	?	?	?	?	?	?	?	?	?	?	?	?	NA
V14_1999		102	106	134	146	126	134	094	098	105	111	161	161	096	098	147	?	200	208	195	197	?	?	?	?	?	?	?	?	?	?	NA
V15_1999		104	106	146	150	118	134	094	098	105	?	161	161	100	?	140	147	204	206	195	195	164	166	129	145	115	123	097	101	090	094	NA
V16_1995		?	?	?	?	?	?	098	098	?	?	163	163	?	?	?	?	208	208	195	195	?	?	?	?	?	?	?	?	?	?	NA
V17_1995		102	106	134	150	118	122	094	106	105	105	161	163	100	100	138	140	206	210	195	197	154	160	145	147	115	117	091	097	090	094	NA
V18_1999		?	?	134	146	?	?	?	?	105	109	161	161	092	092	138	140	206	206	?	?	154	164	143	143	115	117	095	097	090	090	NA
V19_1999		102	110	150	154	106	114	098	106	107	107	161	161	096	100	140	147	206	206	195	195	160	168	131	147	117	119	091	099	090	090	NA
V20_2000		100	100	130	134	106	114	090	098	107	107	161	163	098	?	140	146	210	?	195	195	164	?	?	?	?	?	091	095	090	094	NA
V21_2000		106	106	146	154	114	130	090	094	105	111	161	161	096	100	146	146	210	212	195	195	168	?	131	137	?	?	?	?	?	?	NA
V22_2000		102	110	150	150	130	134	094	102	107	115	165	165	098	100	140	146	206	210	195	205	?	?	129	?	?	?	101	101	088	088	NA
V35_2000		110	112	150	150	114	118	094	094	107	107	161	163	100	100	138	146	204	210	?	?	158	?	131	?	?	?	091	103	088	090	NA
V36_2000		110	114	146	150	126	130	090	094	?	?	161	161	098	?	140	147	210	210	195	197	?	?	?	?	?	?	095	097	090	090	NA
V37_2000		106	114	134	134	118	122	094	102	107	109	?	?	096	098	146	146	?	?	195	197	?	?	?	?	?	?	?	?	?	?	NA
V38_2000		106	114	134	154	114	126	094	098	105	107	165	165	094	098	138	144	208	208	?	?	?	?	?	?	?	?	?	?	?	?	NA
V39_2000		102	104	154	154	114	114	094	102	105	107	161	163	092	098	140	140	212	212	195	195	154	160	141	143	123	125	091	091	092	094	NA
V40_2000		102	102	142	146	114	118	098	106	105	111	161	161	092	100	140	147	198	198	195	195	?	?	?	?	?	?	?	?	?	?	NA
V41_2000		102	104	154	154	114	114	094	102	105	109	161	163	092	098	140	140	212	212	195	195	?	?	?	?	?	?	091	091	092	094	NA
V42_2000		102	104	150	154	114	126	094	102	107	107	161	163	098	098	140	146	210	212	195	195	160	164	129	143	123	123	091	091	092	094	NA
V43_2000		102	110	134	150	126	134	094	094	105	107	163	163	096	098	140	147	200	210	195	197	160	166	145	145	115	129	097	097	086	094	NA
V44_2010		?	?	?	?	118	134	090	098	105	105	165	165	098	100	?	?	?	?	195	195	?	?	?	?	?	?	095	095	090	094	NA
V45_2010		?	?	138	146	114	118	090	106	105	107	163	165	092	096	?	?	?	?	195	195	160	160	135	143	?	?	093	095	088	094	NA
V46_2010		106	110	138	150	118	126	094	094	105	107	163	165	098	098	142	146	208	208	195	195	164	164	131	147	?	?	097	097	086	094	NA
V47_2010		110	110	150	150	126	134	090	094	105	107	161	165	098	100	140	140	208	208	195	197	160	164	135	147	?	?	095	097	090	094	NA
V48_2010		110	110	150	150	118	134	090	094	105	107	161	165	096	098	140	140	200	208	195	195	164	164	129	137	?	?	095	101	094	094	NA
V49_2010		110	114	146	154	114	118	090	094	105	107	163	165	092	098	138	140	210	210	195	197	164	164	135	145	?	?	097	101	090	094	NA
V50_2010		102	106	146	150	114	118	090	090	105	109	163	163	098	100	138	146	206	212	195	195	164	164	137	153	?	?	095	097	090	090	NA
V51_2010		102	106	150	150	114	118	090	102	105	105	163	165	098	100	138	146	206	210	195	195	160	164	131	137	?	?	095	097	090	090	NA
V52_2010		104	106	138	154	118	122	098	106	105	107	161	163	092	100	142	147	210	210	195	195	160	164	131	147	?	?	093	101	090	090	NA
V53_2010		106	110	150	154	122	126	090	094	105	105	161	165	092	098	140	142	210	212	197	199	160	168	137	145	?	?	091	101	?	?	NA
